# Supplementary material for: Public health surveillance of multidrug-resistant clones of Neisseria gonorrhoeae in Europe: a genomic survey
Source: Lancet Infect Dis. 2018 Jul;18(7):758–68. doi: 10.1016/S1473-3099(18)30225-1 (PMC6010626; doi:10.1016/S1473-3099(18)30225-1)
Supplement: Supplementary appendix 2 [file mmc2.xlsx]

## Sheet: Table 1
Gene	Variant	Description	Proposed Effect	Antimicrobials affected	WGSA interpretation
mtrR	A24- (24delA or 23_25delA)	Deletion of an A in 13-bp inverted repeat in the mtrR promoter	Increased expression of MtrCDE efflux pump	AZM, CFM, CRO, PEN, TET, DOX	Reduced susceptibility
mtrR	G45D	Substitution in mtrR repressor of mtrCDE	Increased expression of MtrCDE efflux pump	AZM, CFM, CRO, PEN, TET, DOX	Reduced susceptibility
porB1b	G120K	Substitution in loop 3 of PorB1b	Reduced influx through PorB1b	PEN, CFM, CRO, TET, DOX	Reduced susceptibility
porB1b	A121D	Substitution in loop 3 of PorB1b	Reduced influx through PorB1b	PEN, CFM, CRO, TET, DOX	Reduced susceptibility
porB1b	A121N	Substitution in loop 3 of PorB1b	Reduced influx through PorB1b	PEN, CFM, CRO, TET, DOX	Reduced susceptibility
ponA1	L421P	Substitution in penicillin binding protein 1 (PBP1)	Reduced rate of acylation of PBP1 by penicillin	PEN	Reduced susceptibility
gyrA	S91F	Substitution in the quinolone resistance-determining region of GyrA	Reduced quinolone binding to DNA gyrase	CIP	Resistant
gyrA	D95N	Substitution in the quinolone resistance-determining region of GyrA	Reduced quinolone binding to DNA gyrase	CIP	Resistant
gyrA	D95G	Substitution in the quinolone resistance-determining region of GyrA	Reduced quinolone binding to DNA gyrase	CIP	Reduced susceptibility
parC	D86N	Substitution in the quinolone resistance-determining region of ParC	Reduced quinolone binding to DNA topoisomerase IV	CIP	Reduced susceptibility
parC	S87R	Substitution in the quinolone resistance-determining region of ParC	Reduced quinolone binding to DNA topoisomerase IV	CIP	Reduced susceptibility
parC	S87I	Substitution in the quinolone resistance-determining region of ParC	Reduced quinolone binding to DNA topoisomerase IV	CIP	Reduced susceptibility
parC	S87W	Substitution in the quinolone resistance-determining region of ParC	Reduced quinolone binding to DNA topoisomerase IV	CIP	Reduced susceptibility
parC	S88P	Substitution in the quinolone resistance-determining region of ParC	Reduced quinolone binding to DNA topoisomerase IV	CIP	Reduced susceptibility
23S rRNA	A2045G (A2059G in E. coli)	Substitution in peptidyltransferase loop of domain V of 23S rRNA	Reduced binding of macrolides to 50S bacterial ribosome subunit	AZM	Resistant
23S rRNA	C2597T (C2611T in E. coli)	Substitution in peptidyltransferase loop of domain V of 23S rRNA	Reduced binding of macrolides to 50S bacterial ribosome subunit	AZM	Resistant
16S rRNA	C1184T (C1192T in E. coli)	Substitution in the spectinomycin binding region of helix 34 of the 16S rRNA	Reduced affinity of spectinomycin	SPT	Resistant
rpsJ	V57M	Substitution in ribosomal protein S10	Reduced affinity of tetracyclines to 30S bacterial ribosome subunit	TET, DOX	Reduced susceptibility
folP	R228S	Substitution in dihydropteroate synthase (DHPS)	Reduced affinity of sulphonamides to DHPS	SMX	Resistant
penA	A311V	Substitution in penicillin binding protein 2 (PBP2)	Reduced rate of acylation of PBP2 by penicillin and ESCs	CFM, CRO, PEN	Reduced susceptibility
penA	I312M	Substitution in penicillin binding protein 2 (PBP2)	Reduced rate of acylation of PBP2 by penicillin and ESCs	CFM, CRO, PEN	Reduced susceptibility. Potential resistance to CFM in combination with V316T and G545S (indicating a mosaic penA allele)
penA	G545S	Substitution in penicillin binding protein 2 (PBP2)	Reduced rate of acylation of PBP2 by penicillin and ESCs	CFM, CRO, PEN	Reduced susceptibility. Potential resistance to CFM in combination with I312M and V316T (indicating a mosaic penA allele)
penA	V316T	Substitution in penicillin binding protein 2 (PBP2)	Reduced rate of acylation of PBP2 by penicillin and ESCs	CFM, CRO, PEN	Reduced susceptibility. Potential resistance to CFM in combination with I312M and G545S (indicating a mosaic penA allele)
penA	V316P	Substitution in penicillin binding protein 2 (PBP2)	Reduced rate of acylation of PBP2 by penicillin and ESCs	CFM, CRO, PEN	Reduced susceptibility
penA	T483S	Substitution in penicillin binding protein 2 (PBP2)	Reduced rate of acylation of PBP2 by penicillin and ESCs	CFM, CRO, PEN	Reduced susceptibility
penA	A501V	Substitution in penicillin binding protein 2 (PBP2)	Reduced rate of acylation of PBP2 by penicillin and ESCs	CFM, CRO, PEN	Reduced susceptibility
penA	A501P	Substitution in penicillin binding protein 2 (PBP2)	Reduced rate of acylation of PBP2 by penicillin and ESCs	CFM, CRO, PEN	Reduced susceptibility
penA	G542S	Substitution in penicillin binding protein 2 (PBP2)	Reduced rate of acylation of PBP2 by penicillin and ESCs	CFM, CRO, PEN	Reduced susceptibility
penA	P551S	Substitution in penicillin binding protein 2 (PBP2)	Reduced rate of acylation of PBP2 by penicillin and ESCs	CFM, CRO, PEN	Reduced susceptibility
tetM	Gene presence	Plasmid-carried TetM	Reduced binding of tetracyclines to 30S bacterial ribosome subunit	TET, DOX	Resistant
blaTEM	Gene presence	Plasmid-carried penicillinase	Hydrolyses beta-lactam antimicrobials	PEN	Resistant

## Sheet: Table 2
Genogroup	NG-MAST sequence types
G2	2; 50; 226; 374; 5562; 11077; 11355
G21	5; 21; 1034; 3485; 5445; 8329; 9154; 9155; 9969; 10257; 10993; 11064; 11066; 11075
G38	38; 358
G51	25; 51; 239; 273; 356; 807; 3003; 4330; 4338; 5341; 8148; 8328; 10800; 11007; 11029; 11042; 11065; 11067; 11070; 11353
G217	217
G225	225; 346; 437; 891; 1103; 1132; 1861; 5967; 8820; 9162; 9164; 10804; 11008; 11043; 11047; 11055
G292	210; 292
G317	317; 11581
G359	359; 1313; 5230; 7698; 10784; 11044; 11609
G368	368
G387	387; 3227; 5120; 5185; 6232; 6982; 10676; 10785; 10795; 11608; 13113
G484	484; 9816
G568	568
G645	645; 11358
G661	661
G809	809
G972	972
G995	730; 995; 10640
G1285	1285
G1317	1317
G1407	1407; 2212; 3128; 3149; 3158; 3378; 3431; 4120; 4269; 4275; 4706; 4945; 4947; 5335; 5533; 5622; 6146; 6827; 6969; 8826; 8953; 8987; 9158; 9815; 9972; 10006; 10026; 10778; 10779; 10782; 10783; 10803; 10834; 11027; 11030; 11041; 11048; 11049; 11050; 11052; 11053; 11056; 11354; 11578; 11614; 13300
G1498	1498
G1691	1691; 10793
G1766	1766
G1780	1780
G1993	1993
G1995	1995
G2142	2142
G2400	2400; 6360; 7345; 8115; 9398; 10789; 11068; 11072; 11098
G2569	2569
G2992	2992; 4397; 4684; 4751; 5119; 5553; 6335; 7674; 7994; 8154; 8370; 9193; 9925; 10563; 10788; 11023; 11204; 11356; 11580
G3302	3302
G3785	3785
G4248	4248
G4261	4261
G4530	4530; 11210; 11612
G4643	4643
G4644	4644; 4849
G4730	4730
G4809	4809
G4822	3806; 3935; 4822; 5961; 10677
G4977	4977; 11040
G4995	4995
G5004	5004
G5094	5094
G5267	5267
G5294	5294
G5333	1582; 3109; 3394; 5333; 5526; 9810; 9971; 10425; 11012
G5405	5405
G5421	1479; 5421
G5441	5441
G5519	5519
G5624	5624
G5785	5785; 10791
G5793	5793; 11414
G7072	7072; 9409; 10557
G7164	7164; 9901; 13301
G7414	7414
G7445	7445; 11500
G8058	1856; 8058
G8093	2018; 8093; 10825
G8126	8126
G8127	8127
G8147	8147
G8149	8149; 9156
G8316	8316
G8343	8343
G8417	2970; 8417
G8422	8422
G8426	8426; 10826
G8433	8024; 8433; 10797; 11061
G8465	8465
G8517	8517
G8642	8642
G8695	8695
G8845	8845
G8919	26; 843; 3629; 4528; 8919; 9888
G8997	8997
G9157	9157
G9165	9165
G9171	8907; 9171; 10833
G9190	9190
G9276	9276
G9362	9362
G9500	4758; 9500
G9541	9541
G9705	9705
G9802	9802
G9806	9806
G9905	9905
G9909	2487; 4186; 9909
G9970	9970
G10000	10000
G10001	10001
G10011	10011
G10012	10012
G10013	10013
G10037	10037
G10039	10039
G10053	186; 10053
G10054	10054
G10057	10057
G10079	10079
G10149	10149
G10419	190; 298; 384; 4444; 5212; 6206; 8908; 9812; 9968; 10419; 11003; 11011
G10564	10564
G10645	10645
G10786	10786
G10787	10787	G10787	10787	G10787	10787	G10787	10787	G10787	10787	G10787	10787	G10787	10787	G10787	10787	G10787	10787	G10787	10787	G10787	10787	G10787	10787	G10787	10787	G10787	10787	G10787	10787	G10787	10787	G10787	10787	G10787	10787	G10787	10787	G10787	10787	G10787	10787	G10787	10787	G10787	10787	G10787	10787	G10787	10787
G10790	10790
G10792	10792
G10794	10794
G10796	10796
G10798	10798
G10799	2226; 2997; 8006; 10565; 10799; 11104
G10801	6961; 6974; 10002; 10801; 10835; 11057
G10805	10805
G10806	10806
G10828	10828
G10830	10830
G10832	10832
G10992	10992
G11004	11004
G11005	11005; 11103
G11006	11006
G11009	11009
G11010	11010
G11013	11013
G11018	11018
G11028	11028
G11032	11032
G11033	10829; 11033
G11045	11045
G11046	11046
G11054	11054
G11058	11058
G11059	11059
G11060	11060
G11062	11062
G11063	11063
G11078	11078
G11079	11079
G11080	11080
G11101	11101
G11105	11105
G11106	11106
G11205	11205
G11207	11207
G11352	11352
G11357	11357
G11359	11359
G11479	11479
G11575	11575; 11577
G11576	11576; 11613
G11583	11583
G11610	11610
G11611	11611
G13298	13298
G13299	13299
G13302	13302
[truncated: 5,000 more columns]

## Sheet: Table 3
		Age			Gender			Sexual orientation			AZM			CIP			CFM
NG-MAST Genogroup	No.	Mean	Median	Range	Male %	Female %	Unknown %	MSM %	Heterosexual %	Unknown %	S %	I %	R %	S %	I %	R %	S %	R %
G1407	174	33·5	30	15-72	81 (16)	17·8 (19·3)	1·1 (22·2)	5·7 (4·9)	29·3 (17·3)	64·9 (20·4)	51·7 (11·2)	32·2 (31·1)	16·1 (39·4)	2·9 (1)	0 (0)	97·1 (30·8)	80·5 (13·8)	19·5 (81)
G2992	94	32·4	31·5	15-66	90·4 (9·6)	8·5 (5)	1·1 (11·1)	43·6 (19·9)	20·2 (6·5)	36·2 (6·1)	69·1 (8·1)	27·7 (14·4)	3·2 (4·2)	100 (18·7)	0 (0)	0 (0)	100 (9·3)	0 (0)
G21	70	32·4	29	17-61	87·1 (6·9)	11·4 (5)	1·4 (11·1)	27·1 (9·2)	32·9 (7·8)	40 (5·1)	51·4 (4·5)	22·9 (8·9)	25·7 (25·4)	94·3 (13·1)	1·4 (50)	4·3 (0·5)	100 (6·9)	0 (0)
G2400	65	32·6	30	19-66	95·4 (7)	4·6 (1·9)	0 (0)	35·4 (11·2)	9·2 (2)	55·4 (6·5)	86·2 (7)	12·3 (4·4)	1·5 (1·4)	0 (0)	0 (0)	100 (11·8)	100 (6·4)	0 (0)
G51	55	26·9	25	17-50	56·4 (3·5)	41·8 (14·3)	1·8 (11·1)	0 (0)	74·5 (13·9)	25·5 (2·5)	98·2 (6·7)	1·8 (0·6)	0 (0)	98·2 (10·7)	0 (0)	1·8 (0·2)	100 (5·4)	0 (0)
G225	46	31·9	28·5	16-64	87 (4·5)	13 (3·7)	0 (0)	13 (2·9)	23·9 (3·7)	63 (5·2)	54·3 (3·1)	37 (9·4)	8·7 (5·6)	0 (0)	0 (0)	100 (8·4)	100 (4·5)	0 (0)
G387	33	29·5	29	18-47	72·7 (2·7)	21·2 (4·3)	6·1 (22·2)	0 (0)	48·5 (5·4)	51·5 (3·1)	100 (4·1)	0 (0)	0 (0)	100 (6·6)	0 (0)	0 (0)	100 (3·3)	0 (0)
G4995	31	34·1	33	20-51	100 (3·5)	0 (0)	0 (0)	35·5 (5·3)	3·2 (0·3)	61·3 (3·4)	90·3 (3·5)	9·7 (1·7)	0 (0)	0 (0)	0 (0)	100 (5·6)	100 (3·1)	0 (0)
Top 8 NG-MAST genogroups	568	32·1	30	15-72	83·6 (53·7)	15·1 (53·4)	1·2 (77·8)	19·4 (53·4)	29·6 (57·1)	51·1 (52·3)	68·1 (48·2)	15·5 (48·9)	6·6 (52·1)	22·2 (25)	0·1 (50)	18·9 (19·5)	94 (52·8)	6 (81)
All isolates	1054	32	30	2-73	83·9	15·3	0·9	19·5	27·9	52·6	76·2	17·1	6·7	47·7	0·2	52·1	96	4

## Sheet: Table 4
Genotype	Age	Gender			Sexual orientation			Site of infection		AZM			CFM			CIP			CRO
		Male	Female	Unknown	MSM	Heterosexual	Unknown	Anorectal	Genital	S	R	MIC	S	R	MIC	S	R	MIC	MIC
NG-MAST G1407	OR=1·01(1·0-1·03) p=0·0463(3)	OR=0·78(0·51-1·2) p=0·3125(1)	OR=1·28(0·83-1·98) p=0·3125(1)	OR=1·64(0·33-8·2) p=0·6294(2)	OR=0·23(0·12-0·47) p<0·0001(1)	OR=4·29(2·12-8·67) p<0·0001(1)	OR=1·86(1·32-2·61) p=0·0004(1)	OR=0·19(0·08-0·47) p=0·0001(1)	OR=3·49(1·9-6·43) p<0·0001(1)	OR=0·25(0·18-0·35) p<0·0001(1)	OR=3·61(2·17-6·0) p<0·0001(1)	OR=1·7(1·45-1·98) p<0·0001(3)	OR=0·04(0·02-0·09) p<0·0001(1)	OR=25·65(11·63-56·56) p<0·0001(1)	OR=4·73(3·85-5·79) p<0·0001(3)	OR=0·02(0·01-0·05) p<0·0001(1)	OR=45·63(18·56-112·19) p<0·0001(1)	OR=1·45(1·32-1·58) p<0·0001(3)	OR=2·83(2·4-3·33) p<0·0001(3)
NG-MAST G2992	OR=1·0(0·98-1·02) p=0·7083(3)	OR=2·0(0·95-4·23) p=0·0872(1)	OR=0·5(0·24-1·05) p=0·0872(1)	OR=1·42(0·17-11·69) p=0·5373(2)	OR=3·47(1·95-6·19) p<0·0001(1)	OR=0·29(0·16-0·51) p<0·0001(1)	OR=0·48(0·31-0·75) p=0·0013(1)	OR=3·16(1·91-5·24) p<0·0001(1)	OR=0·33(0·21-0·52) p<0·0001(1)	OR=0·67(0·42-1·07) p=0·1169(1)	OR=0·42(0·13-1·36) p=0·1969(2)	OR=1·04(0·89-1·21) p=0·6144(3)	OR=- p=0·027(2)	OR=0·0 p=0·027(2)	OR=0·61(0·49-0·74) p<0·0001(3)	OR=- p<0·0001(2)	OR=0·0 p<0·0001(2)	OR=0·66(0·57-0·76) p<0·0001(3)	OR=0·63(0·54-0·73) p<0·0001(3)
NG-MAST G21	OR=1·0(0·98-1·03) p=0·7611(3)	OR=1·4(0·65-2·98) p=0·4884(1)	OR=0·72(0·34-1·53) p=0·4884(1)	OR=1·97(0·24-16·22) p=0·4326(2)	OR=1·15(0·61-2·18) p=0·7794(1)	OR=0·87(0·46-1·64) p=0·7794(1)	OR=0·58(0·35-0·95) p=0·0411(1)	OR=1·99(1·07-3·71) p=0·043(1)	OR=0·62(0·35-1·09) p=0·1287(1)	OR=0·3(0·18-0·49) p<0·0001(1)	OR=5·9(3·23-10·79) p<0·0001(1)	OR=1·6(1·32-1·93) p<0·0001(3)	OR=- p=0·1082(2)	OR=0·0 p=0·1082(2)	OR=0·94(0·77-1·14) p=0·5245(3)	OR=20·48(7·41-56·64) p<0·0001(2)	OR=0·04(0·01-0·12) p<0·0001(2)	OR=0·85(0·79-0·92) p<0·0001(3)	OR=1·4(1·2-1·63) p<0·0001(3)
NG-MAST G2400	OR=1·93(1·6-2·34) p<0·0001(3)	OR=3·92(1·21-12·64) p=0·0114(2)	OR=0·26(0·08-0·82) p=0·0114(2)	OR=0·0 p=1·0(2)	OR=5·83(2·33-14·61) p<0·0001(1)	OR=0·17(0·07-0·43) p<0·0001(1)	OR=1·13(0·68-1·88) p=0·7221(1)	OR=3·22(1·8-5·76) p<0·0001(1)	OR=0·32(0·19-0·55) p<0·0001(1)	OR=2·01(0·98-4·13) p=0·0735(1)	OR=0·2(0·03-1·46) p=0·0797(2)	OR=1·06(0·88-1·27) p=0·5553(3)	OR=- p=0·1045(2)	OR=0·0 p=0·1045(2)	OR=1·32(1·11-1·58) p=0·0015(3)	OR=0·0 p<0·0001(2)	OR=- p<0·0001(2)	OR=1·5(1·28-1·75) p<0·0001(3)	OR=1·93(1·6-2·34) p<0·0001(3)
NG-MAST G51	OR=0·94(0·91-0·98) p=0·0005(3)	OR=0·21(0·12-0·38) p<0·0001(1)	OR=4·68(2·65-8·28) p<0·0001(1)	OR=2·55(0·31-21·12) p=0·3572(2)	OR=0·0 p<0·0001(2)	OR=- p<0·0001(2)	OR=0·29(0·16-0·54) p<0·0001(1)	OR=0·13(0·02-0·94) p=0·01(2)	OR=4·14(1·28-13·39) p=0·007(2)	OR=18·0(2·48-130·81) p<0·0001(2)	OR=0·0 p=0·0277(2)	OR=0·38(0·29-0·5) p<0·0001(3)	OR=- p=0·1627(2)	OR=0·0 p=0·1627(2)	OR=0·58(0·44-0·75) p<0·0001(3)	OR=65·56(9·03-475·85) p<0·0001(2)	OR=0·02(0·0-0·11) p<0·0001(2)	OR=0·81(0·72-0·89) p<0·0001(3)	OR=0·65(0·54-0·78) p<0·0001(3)
NG-MAST G225	OR=1·0(0·97-1·03) p=0·9574(3)	OR=1·21(0·5-2·89) p=0·8346(1)	OR=0·83(0·35-1·99) p=0·8346(1)	OR=0·0 p=1·0(2)	OR=0·75(0·27-2·05) p=0·7484(1)	OR=1·34(0·49-3·69) p=0·7484(1)	OR=1·58(0·85-2·9) p=0·188(1)	OR=0·16(0·02-1·18) p=0·034(2)	OR=5·1(1·22-21·24) p=0·0097(2)	OR=0·35(0·19-0·64) p=0·0007(1)	OR=1·3(0·45-3·73) p=0·5523(2)	OR=1·3(1·05-1·62) p=0·018(3)	OR=- p=0·2537(2)	OR=0·0 p=0·2537(2)	OR=1·2(0·97-1·48) p=0·086(3)	OR=0·0 p<0·0001(2)	OR=- p<0·0001(2)	OR=2·09(1·37-3·17) p=0·0006(3)	OR=1·75(1·42-2·16) p<0·0001(3)
NG-MAST G387	OR=0·98(0·94-1·01) p=0·2269(3)	OR=0·6(0·26-1·43) p=0·3647(1)	OR=1·66(0·7-3·91) p=0·3647(1)	OR=10·62(2·06-54·75) p=0·0248(2)	OR=0·0 p=0·0002(2)	OR=- p=0·0002(2)	OR=0·96(0·48-1·92) p=0·949(1)	OR=0·0 p=0·0405(2)	OR=6·79(0·92-50·18) p=0·0292(2)	OR=- p=0·0002(2)	OR=0·0 p=0·1616(2)	OR=0·57(0·42-0·77) p=0·0003(3)	OR=- p=0·6415(2)	OR=0·0 p=0·6415(2)	OR=0·33(0·23-0·47) p<0·0001(3)	OR=- p<0·0001(2)	OR=0·0 p<0·0001(2)	OR=0·53(0·32-0·87) p=0·0123(3)	OR=0·1(0·05-0·21) p<0·0001(3)
NG-MAST G4995	OR=1·02(0·99-1·05) p=0·277(3)	OR=- p=0·0093(2)	OR=0·0 p=0·0093(2)	OR=0·0 p=1·0(2)	OR=15·99(2·05-124·87) p=0·0005(2)	OR=0·06(0·01-0·49) p=0·0005(2)	OR=1·45(0·7-3·02) p=0·4153(1)	OR=1·44(0·54-3·81) p=0·6532(1)	OR=0·94(0·38-2·34) p=0·9112(1)	OR=2·98(0·9-9·89) p=0·0836(2)	OR=0·0 p=0·2656(2)	OR=1·17(0·86-1·6) p=0·3221(3)	OR=- p=0·6337(2)	OR=0·0 p=0·6337(2)	OR=0·48(0·34-0·68) p<0·0001(3)	OR=0·0 p<0·0001(2)	OR=- p<0·0001(2)	OR=1·23(1·08-1·39) p=0·0021(3)	OR=0·72(0·57-0·9) p=0·0049(3)
MLST ST1901	OR=1·01(1·0-1·02) p=0·1045(3)	OR=0·89(0·59-1·32) p=0·6304(1)	OR=1·13(0·75-1·68) p=0·6304(1)	OR=1·06(0·22-5·13) p=1·0(2)	OR=0·3(0·17-0·54) p<0·0001(1)	OR=3·28(1·86-5·78) p<0·0001(1)	OR=1·67(1·24-2·27) p=0·001(1)	OR=0·2(0·09-0·44) p<0·0001(1)	OR=3·65(2·11-6·34) p<0·0001(1)	OR=0·22(0·16-0·31) p<0·0001(1)	OR=3·84(2·35-6·27) p<0·0001(1)	OR=1·73(1·49-2·0) p<0·0001(3)	OR=0·07(0·04-0·15) p<0·0001(1)	OR=13·67(6·6-28·28) p<0·0001(1)	OR=3·22(2·77-3·75) p<0·0001(3)	OR=0·0(0·0-0·02) p<0·0001(2)	OR=344·76(48·11-2470·49) p<0·0001(2)	OR=1·79(1·54-2·08) p<0·0001(3)	OR=2·63(2·29-3·02) p<0·0001(3)
MLST ST7363	OR=1·0(0·98-1·02) p=0·8057(3)	OR=3·59(1·29-9·95) p=0·0081(2)	OR=0·28(0·1-0·77) p=0·0081(2)	OR=0·0 p=1·0(2)	OR=5·39(2·4-12·13) p<0·0001(1)	OR=0·19(0·08-0·42) p<0·0001(1)	OR=1·12(0·7-1·78) p=0·7234(1)	OR=3·2(1·86-5·51) p<0·0001(1)	OR=0·33(0·2-0·54) p<0·0001(1)	OR=2·9(1·38-6·11) p=0·0054(1)	OR=0·17(0·02-1·23) p=0·0555(2)	OR=1·02(0·86-1·21) p=0·7834(3)	OR=0·46(0·19-1·13) p=0·1502(1)	OR=2·18(0·89-5·34) p=0·1502(1)	OR=1·49(1·27-1·75) p<0·0001(3)	OR=0·0 p<0·0001(2)	OR=- p<0·0001(2)	OR=1·5(1·3-1·74) p<0·0001(3)	OR=1·99(1·67-2·38) p<0·0001(3)
M1	OR=0·99(0·92-1·07) p=0·8333(3)	OR=1·09(0·13-9·14) p=1·0(2)	OR=0·91(0·11-7·65) p=1·0(2)	OR=0·0 p=1·0(2)	OR=0·0 p=0·5145(2)	OR=- p=0·5145(2)	OR=2·27(0·44-11·74) p=0·4559(2)	OR=0·0 p=1·0(2)	OR=1·33(0·16-11·13) p=1·0(2)	OR=- p=0·2076(2)	OR=0·0 p=1·0(2)	OR=0·94(0·5-1·76) p=0·8404(3)	OR=0·01(0·0-0·05) p<0·0001(2)	OR=168·5(19·77-1436·43) p<0·0001(2)	OR=5·06(2·38-10·74) p<0·0001(3)	OR=0·0 p=0·016(2)	OR=- p=0·0159(2)	OR=1·81(0·68-4·77) p=0·2333(3)	OR=2·81(1·37-5·73) p=0·0046(3)
M2	OR=1·02(1·0-1·03) p=0·0261(3)	OR=0·81(0·53-1·22) p=0·3665(1)	OR=1·24(0·82-1·88) p=0·3665(1)	OR=1·28(0·26-6·2) p=0·6727(2)	OR=0·35(0·19-0·63) p=0·0005(1)	OR=2·86(1·59-5·13) p=0·0005(1)	OR=1·62(1·17-2·23) p=0·004(1)	OR=0·28(0·14-0·59) p=0·0006(1)	OR=2·4(1·44-4·02) p=0·0009(1)	OR=0·28(0·2-0·39) p<0·0001(1)	OR=3·45(2·09-5·7) p<0·0001(1)	OR=1·6(1·38-1·84) p<0·0001(3)	OR=0·03(0·01-0·07) p<0·0001(1)	OR=32·68(13·54-78·85) p<0·0001(1)	OR=5·08(4·14-6·24) p<0·0001(3)	OR=0·01(0·0-0·04) p<0·0001(2)	OR=88·56(28·08-279·28) p<0·0001(2)	OR=1·58(1·4-1·77) p<0·0001(3)	OR=2·93(2·5-3·44) p<0·0001(3)
MLST ST7363 - M1	OR=1·0(0·98-1·03) p=0·7442(3)	OR=4·39(1·36-14·12) p=0·0036(2)	OR=0·23(0·07-0·73) p=0·0036(2)	OR=0·0 p=1·0(2)	OR=7·24(2·93-17·88) p<0·0001(1)	OR=0·14(0·06-0·34) p<0·0001(1)	OR=1·04(0·64-1·69) p=0·9644(1)	OR=3·69(2·13-6·41) p<0·0001(1)	OR=0·3(0·18-0·49) p<0·0001(1)	OR=2·59(1·22-5·47) p=0·0153(1)	OR=0·19(0·03-1·36) p=0·0811(2)	OR=1·03(0·87-1·23) p=0·7347(3)	OR=- p=0·1074(2)	OR=0·0 p=0·1074(2)	OR=1·32(1·12-1·56) p=0·0011(3)	OR=0·0 p<0·0001(2)	OR=- p<0·0001(2)	OR=1·49(1·29-1·72) p<0·0001(3)	OR=1·91(1·59-2·28) p<0·0001(3)
